# Supplementary material for: Tryptophan metabolism is differently regulated between large and small dogs
Source: GeroScience. 2019 Nov 29;42(3):881–96. doi: 10.1007/s11357-019-00114-x (PMC7286990; doi:10.1007/s11357-019-00114-x)
Supplement: Supplementary file 5 — (XLSX 16 kb) [file 11357_2019_114_MOESM3_ESM.xlsx]

## Sheet: Sheet1
SampleID	Metabolomics sample	DateCollected	Sex	Sterilization	Weight	Age	BCS	Breed	Pure bred	Collection site	Other notes	Disease	Heath_concern
9	93	2016-11-26	F	Yes	12	5	6	Dachshund	yes	Birmingham	heartworm		no
10	79	2016-11-26	M	No	65	6	2	Rottweiler mix	no	Birmingham			no
11	54	2016-11-26	F	Yes	7.25	4	5	Dachshund	yes	Birmingham			no
12	82	2016-11-26	F	Yes	12.9	6	6	Dachshund	yes	Birmingham			no
13	57	2016-11-26	F	Yes	9.6	3	5	Dachshund	yes	Birmingham			no
14	48	2016-11-26	F	No	90	1	5	Saint Bernard	yes	Birmingham			no
15	89	2016-11-26	M	Yes	80	8	4	Great Dane	yes	Birmingham			no
16	104	2016-12-01	M	No	75	7	2	Rottweiler mix	no	Birmingham			no
17	121	2016-12-01	M	No	70	2	5	Husky	yes	Birmingham			no
18	118		F	No	103	2	5	Great Dane		Birmingham			no
20	102		M	Yes	168	5	7	Great Dane		Birmingham	heartworm	infection	yes
21	61		F	Yes	6.9	6	7	Pomeranian		Birmingham			no
22	49		M	No	126	3	6	Mastiff		Birmingham		infection	yes
23	5		M	Yes	127	9	7			Birmingham	heartworm		no
24	70		M	Yes	125	7	7	Great Dane	yes	Birmingham			no
25	68		M	Yes	66	4		Lab		Birmingham			no
26	95		M	Unknown	93	4		Mastiff		Birmingham			no
27	51	2017-02-28	M	No	9	2	5	Terrier mix	no	Birmingham			no
28	112	2017-02-28	M	Yes	75	1	5	German Shepherd	yes	Birmingham			no
29	94	2017-02-28	M	No	54	2	6	Husky mix	no	Birmingham			no
30	67	2017-02-28	F	Unknown	45	2	3	Coonhound	yes	Birmingham			no
31	50	2017-02-28	M	No	15	2	6	Terrier mix	no	Birmingham			no
32	90	2017-02-28	F	Unknown	70	1	6	Rottweiler	maybe	Birmingham			no
33	20	2017-02-28	F	Unknown	90	2	7	Great Pyrenese	yes	Birmingham			no
34	85	2017-02-28	M	No	38	2	6	Beage	yes	Birmingham			no
35	91	2017-02-28	M	Yes	6	14	7	Miniature Pinscher	yes	Birmingham			no
36	124	2017-02-28	M	No	8.5	3	6	Chihuahua	no	Birmingham			no
37	126	2017-02-28	M	No	35	2	5	Cocker Spaniel	yes	Birmingham			no
38	58	2017-02-28	M	No	15	2.5	5	Terriermix	no	Birmingham			no
39	14	2017-02-28	M	No	20	1	5	JackRussell	yes	Birmingham			no
40	19	2017-02-28	F	Unknown	66	3	4	Rottweiler	maybe	Birmingham			no
41	10	2017-02-28	F	Unknown	19	4.5	6	Pekinese mix		Birmingham			no
42	132		F	Yes	10.3	13	9	Chihuahua	yes	Birmingham			no
43	81		M	No	93.3	2	6	Great Pyrenese		Birmingham			no
45	46	2018-01-29	M	Yes	105	7	5	German Shepherd mix		Birmingham			no
46	105	2018-01-29	M	Yes	12	17	4	Jack Russell mix		Birmingham	Suspect neoplasia, mild renal insufficiency	cancer	yes
47	86	2018-01-29	M	Yes	75	10	5	Border collie mix		Birmingham	Osteoarthritis	other	yes
48	32	2018-01-29	F	Yes	89	7	5	German Shepherd mix		Birmingham			no
49	36	2018-01-29	F	Yes	9	14	4	Chihuahua mix		Birmingham	Potential thyroid mass	cancer	yes
50	122	2018-01-29	M	Yes	13	10	5	Minature poodle		Birmingham	Arthritis and heart murmur	other	yes
51	9	2018-01-29	M	Yes	9	13	4	Chihuahua mix		Birmingham	Heart disease	other	yes
52	35	2018-02-17	F	Yes	15	10	5	Pekingese		Birmingham			no
53	56	2018-02-17	M	Yes	19	10	4	Bichon frise		Birmingham			no
54	96	2018-02-17	M	Yes	15	2	5	mix		Birmingham			no
M1	75	2018-01-19	M	Yes	18.3	14	3	mixed breed		Missouri	metastatic colonic adenocarcinoma	cancer	yes
M10	72	2018-01-24	F	Yes	13.23	12.5	5	Shih Tzu		Missouri	aspiration pneumonia	infection	yes
M11	129	2018-01-24	M	Yes	67.24	13	7	English Shepherd		Missouri	presumptive prostatic carcinoma	cancer	yes
M12	127	2018-01-24	M	Yes	67.9	7	5	mixed breed		Missouri	insulinoma	other	yes
M13	52	2018-01-25	F	Yes	47.4	1	5	Border Collie mix		Missouri	recheck for previous pneumonia - resolved		no
M14	28	2018-01-25	M	Yes	24.25	11	6	Labrador retriever		Missouri	metastatic prostatic carcinoma	cancer	yes
M15	65	2018-01-25	M	Yes	70.77	1	9	English Bulldog		Missouri	presented for brachycephalic airway surgical correction, tail amputation	other	yes
M16	109	2018-01-25	F	Yes	27.34	7	5	Miniature Pinscher mix		Missouri	previous splenectomy (histiocytic sarcoma), presented for 2nd dose of lomustine	other	yes
M17	30	2018-01-25	M	Yes	132.28	5.5	7	Newfoundland		Missouri	recent TPLO, presented on ER with gastric perforation and septic peritonitis	infection	yes
M18	101	2018-01-26	F	No		8	5	Samoyed		Missouri	pyometra	infection	yes
M19	74	2018-01-26	M	Yes	87.08	6	5	mixed breed		Missouri	protein-losing nephropathy, hypertension, suspect Lyme nephritis	other	yes
M2	23	2018-01-19	M	Yes	67.02	10	6	American Staffordshire Terrier		Missouri	metastatic mast cell neoplasia	cancer	yes
M20	106	2018-01-26	M	Yes	41.89	10		Border Collie		Missouri	not available		no
M21	39	2018-01-26	M	No	14.55	1	3	Shih Tzu		Missouri	pneumocystis infection	infection	yes
M22	43	2018-01-25	M	Yes	59.75	11	6	mixed breed		Missouri	suspect chronic kidney disease	other	yes
M23	26	2018-01-25	F	Yes	64.37	2.5	4	German Shepherd		Missouri	ear infection, food hypersensitivity		no
M24	8	2018-01-25	F	Yes	18.08	10.5	6	Wire haired fox terrier		Missouri	PLN, hypercoagulable, multifocal hemorrhagic infarcts in CNS	other	yes
M25	107	2018-01-29	M	No	92.59	7	5	German Shepherd		Missouri	B cell lymphoma, in remission		no
M26	123	2018-01-29	F	No	10.05	4.75	8	Papillon		Missouri	recheck visit for meningoencephalitis		no
M27	33	2018-01-29	F	Yes	68.34	7	8	Labrador retriever		Missouri	metastatic apocrine gland adenocarcinoma of the anal sac	cancer	yes
M28	108	2018-01-29	F	Yes	12.79	5	5	Chihuahua		Missouri	T cell lymphoma, stage 5b	cancer	yes
M29	131	2018-01-26	M	Yes	27.12	13	6	mixed breed		Missouri	apocrine gland adenocarcinoma of the anal sac, elevated liver enzymes	cancer	yes
M3	114	2018-01-22	M	Yes	25.79	9	6	West Highland White Terrier		Missouri	severe pancretitis, SIRS	other	yes
M30	125	2018-01-26	F	Yes	66.58	5	7.5	American Staffordshire Terrier		Missouri	metastatic mast cell neoplasia	cancer	yes
M31	83	2018-01-26	M	Yes	63.49	10.25	5	mixed breed		Missouri	gastroduodenal foreign body	other	yes
M32	78	2018-01-26	F	Yes	47.4	10				Missouri	not available		no
M33	6	2018-01-29	M	Yes	77.82	11	8			Missouri	osteosarcoma, historical seizures	cancer	yes
M34	11	2018-01-29	F	Yes	39.46	10	6			Missouri	possible precursor-directed IMHA, kidney disease	other	yes
M35	34	2018-01-29	M	Yes	72.09	10	4			Missouri	recheck IMPA, normal joint taps		no
M36	4	2018-01-29	M	Yes	44.53	11.5	9			Missouri	Lymphoma, stage V	cancer	yes
M37	113	2018-01-29	F	Yes	19.84	2.5	6			Missouri	pancreatitis	other	yes
M38	111	2018-01-29	M	No		2				Missouri	not available	unknown	no
M4	45	2018-01-22	F	Yes		11		Beagle		Missouri	dental disease		no
M5	98	2018-01-23	M	Yes	70.55	2	5	Border Collie		Missouri	protein-losing enteropathy, lymphangiectasia	other	yes
M6	29	2018-01-23	M	Yes	19.18	9	5	West Highland White Terrier		Missouri	right cerebral mass, suspect neoplasm	cancer	yes
M7	7	2018-01-23	M	Yes	103.62	11	7	Golden Retriever		Missouri	cutaneous mast cell neoplasm, high grade	cancer	yes
M8	24	2018-01-24	M	Yes	103.62	3	5	mixed breed		Missouri	hip luxation, suspect hit by car	other	yes
M9	64	2018-01-24	F	Yes	7.41	7	7	Chihuahua, long-haired		Missouri	nasopharyngeal foreign body, also dental disease noted		no
SA1	59	2017-10-28	M	No	12.5	1	4	Chihuahua mix		San Antonio			no
SA10	130	2017-10-28	F	No	8	1.5	6	Toy poodle		San Antonio			no
SA11	25	2017-10-28	F	No	49	4	6	Boxer		San Antonio			no
SA12	38	2017-10-28	F	No	43	1	5	Labrador mix		San Antonio			no
SA14	31	2017-10-28	F	No	16	5	6	Chihuahua mix		San Antonio			no
SA15	116	2017-10-28	F	No	16.8	3	5	Terrier mix		San Antonio			no
SA16	97	2017-10-28	M	No	12	12	7	Yorkshire terrier mix		San Antonio			no
SA18	2	2017-10-28	F	No	15	3	5	Chihuahua mix		San Antonio			no
SA2	3	2017-10-28	F	No	53	3	5	Pit Bull		San Antonio			no
SA24	133	2017-10-28	F	No	14	2	5	Chihuahua mix		San Antonio			no
SA3	100	2017-10-28	M	No	73	5	5	Labrador mix		San Antonio			no
SA30	71	2017-10-28	F	No	49	3	8	Husky/lab mix		San Antonio			no
SA31	44	2017-10-28	F	No	11.5	1.5	7	Chihuahua		San Antonio			no
SA32	88	2017-10-28	M	No	14	8	6	Miniature schnauzer		San Antonio			no
SA33	40	2017-10-28	F	No	8	1	5	Toy poodle		San Antonio			no
SA36	41	2017-10-28	M	No	52.5	2	5	Pointer mix		San Antonio			no
SA37	110	2017-10-28	M	No	6.2	1.25	4	Yorkshire terrier mix		San Antonio			no
SA38	92	2017-10-28	F	No	59	2	4	Boxer		San Antonio			no
SA4	117	2017-10-28	F	No	8.8	5	6	Terrier mix		San Antonio			no
SA40	12	2017-10-28	M	No	12	1.5	4	Shih Tzu		San Antonio			no
SA41	99	2017-10-28	M	No	5	1	5	Poodle		San Antonio			no
SA42	115	2017-10-28	F	No	5	2	5	Chihuahua		San Antonio			no
SA45	80	2017-10-28	M	No	9.5	1	4	Chihuahua		San Antonio			no
SA46	77	2017-10-28	M	No	14.5	2	6	Shih Tzu		San Antonio			no
SA47	63	2017-10-28	F	No	4.6	3	4	Yorkshire terrier mix		San Antonio			no
SA49	37	2017-10-28	M	No	11.5	2	5	Labrador mix		San Antonio			no
SA50	53	2017-10-28	F	No	9.6	3	6	Rat terrier mix		San Antonio			no
SA6	17	2017-10-28	F	No	42	1	6	Dachshund mix		San Antonio			no
SA7	119	2017-10-28	F	No	18	4	7	Dachshund mix		San Antonio			no
SA9	47	2017-10-28	F	No	6.8	1	7	Yorkshire terrier		San Antonio			no
